# Supplementary material for: Epigenetic Mechanisms in Fabry Disease: A Thematic Analysis Linking Differential Methylation Profiles and Genetic Modifiers to Disease Phenotype
Source: Curr Issues Mol Biol. 2025 Oct 16;47(10):855. doi: 10.3390/cimb47100855 (PMC12564460; doi:10.3390/cimb47100855)
Supplement: Supplementary file 1 [file cimb-47-00855-s001.zip]

Archive with 1 entries (1 files):
- cimb-3900561-Supplementary.pdf
